# Supplementary material for: Amyloid fibril structure from the vascular variant of systemic AA amyloidosis
Source: Nat Commun. 2022 Nov 25;13:7261. doi: 10.1038/s41467-022-34636-4 (PMC9700864; doi:10.1038/s41467-022-34636-4)
Supplement: Supplementary file 3 — Source data [file 41467_2022_34636_MOESM3_ESM.zip]

Archive with 2 entries (2 files):
- Source Data/368682_2_related_ms_6989011_rjqqdk (1).xlsx
- Source Data/368682_2_related_ms_6989020_rjqqd4 (1).xlsx
