# Supplementary material for: Amyloid fibril structure from the vascular variant of systemic AA amyloidosis
Source: Nat Commun. 2022 Nov 25;13:7261. doi: 10.1038/s41467-022-34636-4 (PMC9700864; doi:10.1038/s41467-022-34636-4)
Supplement: Supplementary file 3 — Source data [file 41467_2022_34636_MOESM3_ESM.zip › Source Data/368682_2_related_ms_6989011_rjqqdk (1).xlsx]

## Sheet: Fig1a
	Renal histology - Stained with anti-AA antibody
	Vascular AA								Glomerular AA
	Patient I								Patient I
	Patient II								Patient II
	Other Micrographs
	Vascular AA								Glomerular AA
	Patient I								Patient I
	Patient II								Patient II

## Sheet: Fig1b
			Denatured gel electrophoresis
					The asterix denotes the fibril protein
							Replicates
				Vascular AA (Patient I)								Vascular AA (Patient II)															Glomerular Patient
																				Additional replicates can be found in
																				Liberta, F., Rennegarbe, M., Roesler, R., Bijzet, J., Wiese, S., Hazenberg, B. P., & Fändrich, M. (2019). Morphological and primary structural consistency of fibrils from different AA patients (common variant). Amyloid, 26(3), 164-170.

## Sheet: Fig1c
Platinum side shadowed -Scanning Electron Microscope images of the Fibril
																	Vascular Patient I

## Sheet: fig2a
Cryo-EM image of the Vascular AA Patient I

## Sheet: Fig3e
	β-sheet structure in the vascular and in the glomerular fibril.
					Sum of phi and psi angles
	Vascular AA (Chain A)								Vascular AA (Chain B)
		phi	psi	Sum (phi + psi)						phi	psi	Sum (phi + psi)
	5.A.SER	-89.6206	164.299	74.6785					5,B,SER	-70.0943	150.394	80.2994
	6.A.PHE	-130.623	147.48	16.8568					6,B,PHE	-138.981	145.838	6.85691
	7.A.LEU	-152.776	139.902	-12.8739					7,B,LEU	-139.446	152.158	12.7114
	8.A.GLY	-159.353	167.099	7.74585					8,B,GLY	-171.188	169.396	-1.79192
	9.A.GLU	-148.058	144.815	-3.2428					14,B,ALA	-54.2081	157.124	102.916
	11.A.PHE	-128.948	136.771	7.8226					15,B,ARG	-147.781	138.664	-9.11712
	12.A.ASP	-89.2171	145.129	55.9122					20,B,ALA	-88.8334	77.2884	-11.5449
	18.A.TRP	-143.785	135.697	-8.08744					21,B,TYR	-82.0102	135.883	53.8723
	19.A.ARG	-142.288	135.162	-7.12692					22,B,SER	-155.002	159.302	4.30017
	20.A.ALA	-129.724	137.713	7.98975					23,B,ASP	-129.761	91.3494	-38.4115
	33.A.ASP	-82.8713	169.65	86.7787					31,B,GLY	-129.024	129.794	0.769377
	34.A.LYS	-140.45	105.055	-35.3948					32,B,SER	-163.533	156.381	-7.15118
	35.A.TYR	-149.687	168.053	18.3663					33,B,ASP	-144.775	108.02	-36.7551
	36.A.PHE	-139.12	157.695	18.5754					34,B,LYS	-86.8146	146.057	59.2422
	37.A.HIS	-140.706	90.9508	-49.7551					38,B,ALA	-104.412	136.712	32.2996
			Average	11.883					39,B,ARG	-131.506	120.461	-11.0445
			Std. Dev	37.1175					41,B,ASN	-69.4619	123.086	53.6245
									42,B,TYR	-95.1806	121.225	26.0447
									43,B,ASP	-116.755	97.2267	-19.5278
									54,B,ALA	-76.6013	141.462	64.8604
									55,B,ALA	-137.311	133.904	-3.40707
									56,B,GLU	-142.431	109.723	-32.7086
									57,B,ALA	-113.393	111.267	-2.12545
									58,B,ILE	-107.728	104.705	-3.02376
									59,B,SER	-136.187	125.271	-10.9162
									60,B,ASP	-102.047	144.365	42.3178
									61,B,ALA	-159.341	172.189	12.8479
									63,B,GLU	-144.008	142.394	-1.61417
									64,B,ASN	-139.812	142.573	2.76141
									65,B,ILE	-141.121	108.208	-32.9127
									66,B,GLN	-122.894	131.2	8.30635
									67,B,ARG	-127.062	137.849	10.7873
									68,B,PHE	-124.967	135.615	10.6485
											Average	11.0126
											Std. Dev	33.8397

## Sheet: SI_Fig1
		Amyloid pathology in the analyzed patients
			Renal histology - Stained with Congo-Red																					Renal histology - Stained with anti-AA antibody
a																					b
	Vascular AA							Glomerular AA														Vascular AA							Glomerular AA
	Patient I							Patient I														Patient I							Patient I
																								Patient I							Patient I
	Patient II							Patient II
																						Patient II							Patient II
																								Patient II							Patient II
	Replicates
	Congo red stained micrographs
					Vascular																						Glomerular
		Patietn I								Patient II														Patient I								Patient II
	anti-AA antibody stained micrographs
					Vascular																						Glomerular
			Patietn I						patietn II														Patietn I									patient II

## Sheet: SIFig2a
			Mass spectrometry data of the protein extracted from tissues of patients with Vascular AA
						Vascular AA patient I									Vascular AA patient II
							X	Y								X	Y
							9502.4	1.55902								9501.4	2.01987
							9502.4	1.55902								9485.4	3.25988
							9486.4	12.242								9470.4	7.83445
							9486.4	12.242								9470.4	7.83445
							9486.4	12.242								9241.3	1.51546
							9486.4	12.242								9226.3	1.67323
							9470.4	24.7676								8943.2	6.89325
							9470.4	24.7676								8943.2	6.89325
							9470.4	24.7676								8928.2	14.0454
							9470.4	24.7676								8928.2	14.0454
							9470.4	24.7676								8928.2	14.0454
							9454.4	1.10512								8912.2	19.2023
							9454.4	1.10512								8912.2	19.2023
							9226.3	1.65667								8912.2	19.2023
							9113.3	0.748753								8912.2	19.2023
							9097.3	1.95284								8912.2	19.2023
							8983.2	1.44051								8598.1	2.32537
							8983.2	1.44051								7629.6	1.89788
							8928.2	4.45227								7613.6	1.90669
							8928.2	4.45227								7513.6	1.89245
							8928.2	4.45227								7497.6	10.0838
							8912.2	15.6214								7497.6	10.0838
							8912.2	15.6214								7497.6	10.0838
							8912.2	15.6214								7482.6	7.73441
							8912.2	15.6214								7482.6	7.73441
							8856.2	0.359225								7481.6	27.3806
							8841.2	1.33806								7481.6	27.3806
							8712.1	0.404167								7481.6	27.3806
							8613.1	0.88902								7466.6	39.5273
							8598.1	0.465782								7466.6	39.5273
							8597.1	2.67395								7466.6	39.5273
							8414	0.810143								7466.6	39.5273
							8325.9	0.939537								7466.6	39.5273
							7466.6	6.08751								7466.6	39.5273
							7466.6	6.08751								7100.3	4.88672
							7466.6	6.08751								7100.3	4.88672
							7069.3	2.44874								7100.3	4.88672
							5756.7	1.76962								7084.3	9.56008
							5744.7	1.18653								7084.3	9.56008
							5743.7	0.869848								7084.3	9.56008
							5728.7	10.3696								7069.3	14.4388
							5728.7	10.3696								7069.3	14.4388
							5728.7	10.3696								7069.3	14.4388
							5673.6	0.234188								5727.7	3.76621
							5657.6	1.14105								5727.7	3.76621
							5656.6	9.09134								5672.6	0.892645
							5656.6	9.09134								5656.6	2.96258
							5616.6	0.812117								5656.6	2.96258
							5615.6	1.66021								5615.6	1.54615
							5615.6	1.66021								5599.6	9.15852
							5600.6	12.1636								5599.6	9.15852
							5600.6	12.1636								5599.6	9.15852
							5600.6	12.1636								5587.5	1.51654
							5587.5	0.394246								5571.6	1.92369
							5571.5	7.45809								5445.6	0.769706
							5571.5	7.45809								5420.5	7.27233
							5571.5	7.45809								5420.5	7.27233
							5446.5	2.41766								5420.5	7.27233
							5446.5	2.41766								5419.5	2.0709
							5445.5	3.63165								5404.5	26.6576
							5445.5	3.63165								5404.5	26.6576
							5405.5	8.04764								5404.5	26.6576
							5405.5	8.04764								5404.5	26.6576
							5405.5	8.04764								5404.5	26.6576
							5404.5	9.01652								5388.5	49.4834
							5404.5	9.01652								5388.5	49.4834
							5388.5	89.0305								5388.5	49.4834
							5388.5	89.0305								5388.5	49.4834
							5388.5	89.0305								5388.5	49.4834
							5388.5	89.0305								5303.4	2.47624
							5388.5	89.0305								5303.3	1.41819
							5343.5	0.836253								5288.4	2.12573
							5343.5	0.836253								5288.3	3.35836
							5304.3	1.53311								5288.3	3.35836
							5288.4	1.026								5287.4	2.65206
							5288.3	6.80894								5232.4	6.15554
							5288.3	6.80894								5232.4	6.15554
							5288.3	6.80894								5232.4	6.15554
							5248.4	1.66718								5135.3	16.803
							5248.4	1.66718								5135.3	16.803
							5232.4	1.74145								5135.3	16.803
							5154.4	0.422948								5120.3	62.8702
							5137.3	1.08738								5120.3	62.8702
							5136.3	2.4828								5120.3	62.8702
							5121.3	49.4207								5120.3	62.8702
							5121.3	49.4207								5104.3	100
							5121.3	49.4207								5104.3	100
							5104.3	100								5104.3	100
							5104.3	100								5104.3	100
							5104.3	100								4700.2	4.29261
							5104.3	100								4684.2	16.2636
							5089.3	0.334968								4684.2	16.2636
							5034.3	0.9963								4684.2	16.2636
							5033.3	5.55771								4570.1	1.36709
							4867.2	1.14489
							4700.2	3.79769
							4700.2	3.79769
							4700.1	13.5301
							4700.1	13.5301
							4684.2	47.2263
							4684.2	47.2263
							4684.2	47.2263
							4684.2	47.2263
							4570.1	0.512439
							4415.8	0.220811
							4357	1.176

## Sheet: SIFig3
				Proteolytic stability of vascular and glomerular AA amyloid fibrils.
			Vascular AA patient I
	Time (min)	R 1	R2	R3	Mean	Std. Dev	Percentage
	0	1	1	1	1	0	100
	5	1.00302	0.789236	0.904946	0.899067	0.0873748	89.9067
	10	0.836187	0.884839	0.896042	0.872356	0.0259812	87.2356
	30	0.88373	0.799461	0.89552	0.85957	0.0427752	85.957
	60	0.836816	0.6614	0.737519	0.745245	0.0718213	74.5245
		Glomerular AA patient I
	Time (min)	R 1	R2	R3	Mean	Std. Dev	Percentage
	0	1	1	1	1	0	100
	5	0.910511	0.794445	0.673501	0.792819	0.0967659	79.2819
	10	0.87978	0.777844	0.692479	0.783368	0.0765652	78.3368
	30	0.752521	0.595272	0.459023	0.602272	0.119922	60.2272
	60	0.493368	0.575211	0.49987	0.522816	0.0371438	52.2816

## Sheet: SIFig4
														Negative-stain electron micrographs of the fibrils from the two patients with vascular amyloid deposits
		a												b
			Vascular Patient I
																Width	Crossover distance	Pitch
																10.098	57.422	114.844
																10.045	53.843	107.686
																9.59	55.529	111.058
																10.033	52.177	104.354		Crossover
																9.269	48.872	97.744		distance
																9.67	59.575	119.15
																9.896	58.686	117.372
																9.35	55.037	110.074
																9.892	52.471	104.942
																9.127	59.768	119.536
															Mean	9.697	55.338	110.676
															SD	0.333631	3.39871	6.79741
																							Width
		c
			Vascular Patient II											d		width	Crossover distance	Pitch
																10.005	51.61	103.22
																10.026	59.93	119.86
																8.948	57.373	114.746
																10.531	56.876	113.752		Crossover
																9.59	59.651	119.302		distance
																9.807	53.947	107.894
																9.216	54.874	109.748
																9.853	55.894	111.788
																10.391	53.306	106.612
																9.629	53.983	107.966
															Mean	9.7996	55.7444	111.489
															SD	0.460424	2.58584	5.17169
																							Width

## Sheet: SIFig5
		Handedness of AA fibrils from patients with a glomerular or vascular disease pattern.
											Vascular AA Patient II
											Glomerular Patient I
											Glomerular Patient II
											Glomerular Patient III
											Glomerular Patient IV

[truncated: 2 more sheets: SIFig6a, SIFig7]
