# Supplementary material for: Amyloid fibril structure from the vascular variant of systemic AA amyloidosis
Source: Nat Commun. 2022 Nov 25;13:7261. doi: 10.1038/s41467-022-34636-4 (PMC9700864; doi:10.1038/s41467-022-34636-4)
Supplement: Supplementary file 3 — Source data [file 41467_2022_34636_MOESM3_ESM.zip › Source Data/368682_2_related_ms_6989020_rjqqd4 (1).xlsx]

## Sheet: vascular AA patient I
SPECTRUM - MS
CUEl06537.raw
FTMS + p NSI Full ms [370.00-1700.00]
Scan #: 1
RT: 0.00
Data points: 5686
m/z	Intensity
370.001	0
370.004	0
370.007	0
370.01	0
370.025	0
370.028	0
370.031	0
370.034	0
370.038	110.76
370.041	377.451
370.044	1179.83
370.047	2125.33
370.05	2911.7
370.053	2382.81
370.056	1394.87
370.059	473.345
370.062	80.2589
370.064	0
370.067	0
370.07	0					non-deconvulated mass spectra of Patient I
370.073	0
370.104	0
370.107	0
370.11	0
370.113	0
370.116	82.0082
370.119	349.428
370.122	718.216
370.125	1113.29
370.128	1169.71
370.131	802.599
370.134	438.075
370.137	138.927
370.14	13.7739
370.143	0
370.146	0
370.15	0
370.153	0
370.863	0
370.866	0
370.869	0
370.872	0
370.875	68.4659
370.879	204.445
370.882	363.208
370.885	489.395
370.888	400.778
370.891	220.265
370.894	56.3488
370.897	0
370.9	0
370.903	0
370.906	0
370.979	0
370.982	0
370.985	0
370.989	0
370.992	0
370.995	0
370.998	0
371.001	0
371.004	0
371.007	0
371.01	0
371.013	0
371.016	0
371.019	0
371.022	0
371.031	0
371.034	0
371.037	0
371.041	0
371.044	0
371.047	0
371.05	0
371.053	0
371.056	0
371.059	208.454
371.062	78.8992
371.065	0
371.068	0
371.071	0
371.074	0
371.077	0
371.08	69.3985
371.083	302.853
371.087	663.163
371.09	784.873
371.093	1781.56
371.096	5709.31
371.099	16863
371.102	28906.3
371.105	37768.7
371.108	29676
371.111	17467.2
371.114	5919.2
371.117	1544.86
371.12	489.118
371.123	476
371.126	173.882
371.129	155.789
371.132	0
371.135	0
371.138	0
371.141	0
371.144	0
371.203	0
371.206	0
371.209	0
371.212	0
371.215	0
371.218	0
371.221	0
371.224	0
371.227	0
371.23	0
371.233	0
371.236	0
371.239	0
371.243	0
371.285	0
371.288	0
371.292	0
371.295	0
371.298	41.7468
371.301	248.437
371.304	361.989
371.307	791.029
371.31	2537.15
371.313	7626.39
371.316	13362
371.319	17965.4
371.322	14635.9
371.325	8703.93
371.328	3176.74
371.331	786.59
371.334	178.54
371.337	138.587
371.34	34.8743
371.343	0
371.346	0
371.349	0
371.353	0
371.981	0
371.984	0
371.987	0
371.99	0
371.993	24.6596
371.996	180.282
371.999	369.929
372.002	553.52
372.005	507.895
372.008	311.183
372.011	133.532
372.014	0
372.018	0
372.021	0
372.024	0
372.027	0
372.03	0
372.033	0
372.036	0
372.039	0
372.042	0
372.045	0
372.048	0
372.051	72.9044
372.055	294.829
372.058	1141.45
372.061	2508.9
372.064	3926.16
372.067	4041.65
372.07	2779.03
372.073	1293.32
372.076	276.882
372.079	40.2486
372.082	0
372.085	0
372.088	38.7742
372.091	207.793
372.094	938.739
372.097	3268.52
372.1	7012.02
372.103	10984.3
372.107	11773.5
372.11	8077.68
372.113	4305.8
372.116	1306.53
372.119	253.52
372.122	1.15731
372.125	0
372.128	0
372.131	0
372.135	0
372.297	0
372.3	0
372.303	0
372.307	0
372.31	124.687
372.313	438.725
372.316	1405.38
372.319	2618.54
372.322	3769.54
372.325	3367.5
372.328	2055.45
372.331	858.99
372.334	186.381
372.337	0
372.339	0
372.343	0
372.346	0
372.349	0
373.075	0
373.078	0
373.081	0
373.084	0
373.087	116.775
373.09	448.221
373.093	1637.91
373.097	4017.09
373.1	6497.93
373.103	7655.64
373.106	5708.09
373.109	3336.36
373.112	1238
373.115	310.082
373.118	0
373.122	0
373.125	0
373.128	0
373.131	0
373.304	0
373.307	0
373.31	0
373.313	0
373.316	43.7031
373.319	246.32
373.322	480.163
373.325	678.334
373.328	573.507
373.331	342.882
373.335	140.416
373.338	91.4101
373.341	0
373.344	0
373.347	0
373.35	0
373.881	0
373.884	0
373.887	0
373.891	0
373.894	80.9151
373.897	183.736
373.9	307.382
373.903	412.631
373.906	317.457
373.909	164.573
373.912	126.626
373.915	0
373.918	0
373.921	0
373.925	0
373.989	0
373.993	0
373.996	0
373.999	0
374.002	72.4957
374.005	137.621
374.008	176.848
374.011	166.9
374.014	114.489
374.016	0
374.019	0
374.022	0
374.025	0
374.078	0
374.081	0
374.084	0
374.087	0
374.09	70.5768
374.093	362.475
374.096	859.345
374.1	1379.57
374.103	1514.48
374.106	1074.03
374.109	602.621
374.112	233.75
374.115	71.8967
374.119	0
374.123	0
374.126	0
374.129	0
375.056	0
375.059	0
375.062	0
375.065	0
375.068	90.1215
375.071	157.79
375.075	244.127
375.078	285.682
375.081	240.209
375.084	119.42
375.087	0
375.09	56.254
375.093	212.496
375.096	419.546
375.099	630.844
375.102	630.997
375.106	442.193
375.109	251.195
375.112	127.343
375.115	0
375.118	0
375.121	0
375.124	0
376.883	0
376.886	0
376.889	0
376.892	0
376.895	100.669
376.899	176.879
376.902	218.4
376.905	198.383
376.908	133.547
376.911	0
376.914	0
376.917	0
376.921	0
379.02	0
379.023	0
379.026	0
379.029	0
379.033	124.004
379.036	176.74
379.039	190.336
379.042	158.558
379.045	104.603
379.048	0
379.052	0
379.055	0
379.058	0
380.873	0
380.876	0
380.879	0
380.883	0
380.886	32.5568
380.889	180.487
380.892	347.844
380.895	426.856
380.898	288.118
380.902	135.485
380.905	81.6748
380.908	0
380.911	0
380.914	0
380.917	0
380.994	0
380.997	0
381	0
381.003	0
381.007	78.3461
381.01	294.82
381.013	535.041
381.016	661.211
381.019	474.824
381.022	249.542
381.026	69.0672
381.029	0
381.032	0
381.035	0
381.038	0
381.392	0
381.395	0
381.398	0
381.401	0
381.404	82.8167
381.408	175.631
381.411	245.096
381.414	243.451
381.417	172.797
381.42	81.0594
381.424	0
381.427	0
381.43	0
381.433	0
381.988	0
381.991	0
381.995	0
381.998	0
382.001	60.1614
382.004	216.795
382.007	431.621
382.01	637.997
382.014	568.164
382.017	331.082
382.02	123.106
382.024	0
382.027	0
382.03	0
382.033	0
383.905	0
383.908	0
383.912	0
383.915	0
383.918	29.0864
383.921	170.051
383.925	514.172
383.928	898.59
383.931	1139.18
383.934	851.199
383.937	469.426
383.941	122.316
383.943	0
383.947	0
383.95	0
383.953	0
384.281	0
384.285	0
384.288	0
384.291	0
384.294	114.684
384.298	183.85
384.301	205.927
384.304	167.885
384.307	99.4743
384.31	0
384.314	0
384.317	0
384.32	0
384.988	0
384.991	0
384.995	0
384.998	0
385.001	14.938
385.004	193.042
385.007	382.115
385.011	499.57
385.014	362.874
385.017	180.576
385.02	58.719
385.024	0
385.027	0
385.03	0
385.033	0
385.218	0
385.221	0
385.224	0
385.227	0
385.23	128.468
385.234	168.533
385.237	178.601
385.24	147.258
385.243	86.7917
385.247	0
385.25	0
385.253	0
385.257	0
385.943	0
385.946	0
385.95	0
385.953	0
385.956	108.355
385.959	369.425
385.963	678.312
385.966	934.212
385.969	773.359
385.972	442.877
385.975	145.672
385.979	1.04119
385.982	0
385.985	0
385.988	0
385.992	0
386.95	0
386.953	0
386.957	0
386.96	0
386.963	81.7039
386.966	179.225
386.97	300.766
386.973	388.843
386.976	286.046
386.979	142.194
386.983	109.326
386.986	0
386.989	0
386.992	0
386.996	0
387.051	0
387.054	0
387.058	0
387.061	0
387.064	55.0126
387.067	174.34
387.071	404.445
387.074	651.803
387.077	714.673
387.08	482.515
387.084	230.988
387.087	55.0995
387.09	0
387.093	0
387.097	0
387.1	0
387.935	0
387.938	0
387.942	0
387.945	0
387.948	83.2715
387.952	159.522
387.955	202.353
387.958	181.408
387.961	114.577
387.965	0
387.968	0
387.971	0
387.974	0
387.991	0
387.994	0
387.997	0
388.001	0
388.004	100.42
388.007	173.908
388.01	226.955
388.014	229.573
388.017	180.079
388.02	106.743
388.023	0
388.027	0
388.03	0
388.033	0
388.037	0
388.04	0
388.043	0
388.046	0
388.05	122.152
388.053	216.912
388.056	394.283
388.059	517.45
388.063	393.733
388.066	212.042
388.069	45.5127
388.073	0
388.076	0
388.079	0
388.083	0
389.006	0
389.01	0
389.013	0
389.016	0
389.019	49.1531
389.023	186.491
389.026	608.263
389.029	1081.1
389.033	1421.78
389.036	1095.6
389.039	629.002
389.042	196.803
389.046	44.2365
389.049	0
389.052	0
389.055	0
389.059	0
389.068	0
389.072	0
389.075	0
389.078	0
389.082	64.51
389.085	258.942
389.088	507.39
389.091	743.089
389.095	651.413
389.098	378.751
389.101	140.173
389.105	9.76933
389.108	0
389.111	0
389.114	0
389.118	0
389.992	0
389.996	0
389.999	0
390.002	0
390.006	117.574
390.009	196.051
390.012	245.445
390.015	233.264
390.019	166.732
390.022	88.099
390.025	0
390.028	0
390.032	0
390.035	0
390.051	0
390.055	0
390.058	0
390.061	0
390.064	86.3408
390.068	400.781
390.071	838.439
390.074	1294.06
390.078	1238.73
390.081	776.932
390.084	357.911
390.088	95.7562
390.092	0
390.095	0
390.098	0
390.101	0
391.247	0
391.251	0
391.254	0
391.257	0
391.261	100.386
391.264	233.998
391.267	770.835
391.271	1177.25
391.274	1669.9
391.277	4592.44
391.281	14620.9
391.284	28188.2
391.287	41815
391.29	39138.6
391.294	24538.1
391.297	11031.4
391.3	2914.25
391.304	811.599
391.307	678.007
391.31	427.002
391.314	203.449
391.317	0
391.32	0
391.323	0
391.327	0
391.33	0
392.255	0
392.259	0
392.262	0
392.265	0
392.269	30.0819
392.272	184.161
392.275	257.916
392.279	668.87
392.282	2190.26
392.285	5726.48
392.289	9564.98
392.292	11658.1
392.295	8604.29
392.299	4847.19
392.302	1496.02
392.305	348.034
392.309	87.7027
392.312	0
392.315	0
392.319	0
392.322	0
392.868	0
392.871	0
392.874	0
392.878	0
392.881	127.467
392.884	230.706
392.888	678.303
392.891	1536.59
392.894	2466.59
392.898	2711.1
392.901	1828.64
392.904	925.922
392.908	220.942
392.911	10.1345
392.914	0
392.917	0
392.921	0
392.924	0
392.994	0
392.997	0
393.001	0
393.004	0
393.007	79.5125
393.011	140.131
393.014	179.503
393.017	169.012
393.021	114.736
393.024	0
393.027	0
393.031	0
393.034	0
393.037	0
393.041	0
393.044	0
393.047	120.899
393.051	185.164
393.054	198.192
393.057	152.028
393.061	85.487
393.064	0
393.067	0
393.071	0
393.074	0
393.077	89.7529
393.081	333.62
393.084	602.052
393.087	730.411
393.091	509.024
393.094	253.017
393.097	55.0247
393.102	0
393.105	0
393.108	0
393.112	0
393.272	0
393.275	0
393.278	0
393.282	0
393.285	25.9633
393.288	520.182
393.292	1514.44
393.295	3047.55
393.298	4692.11
393.302	5262.2
393.305	3838.66
393.308	2194.04
393.312	691.913
393.315	32.1787
393.317	0
393.321	0
393.324	0
393.327	0
394.019	0
394.022	0
394.026	0
394.029	0
394.032	40.2569
394.036	162.076
394.039	608.769
394.042	1291.75
394.046	2035.06
394.049	2079.27
394.052	1340.52
394.056	646.265
394.059	151.19
394.062	0
394.066	0
394.069	0
394.072	0
394.076	0
394.277	0
394.28	0
394.283	0
394.287	0
394.29	21.8486
394.293	148.935
394.297	365.383
394.3	610.445
394.303	749.356
394.307	589.661
394.31	349.758
394.313	126.445
394.317	0
394.32	0
394.323	0
394.327	0
394.87	0
394.873	0
394.877	0
394.88	0
394.883	48.8319
394.887	195.185
394.89	537.329
394.893	621.359
394.897	443.288
394.9	212.721
394.903	2.05618
394.907	0
394.91	0
394.913	0
394.917	0
394.971	0
394.974	0
394.977	0
394.981	0
394.984	109.049
394.987	165.284
394.991	175.393
394.994	135.341
394.997	78.5041
395.001	0
395.004	0
395.007	0
395.011	0
395.283	0
395.286	0
395.29	0
395.293	0
395.296	97.0342
395.3	165.501
395.303	225.13
395.307	232.708
395.31	176.303
395.313	90.5314
395.317	0
395.32	0
395.323	0
395.327	0
395.865	0
395.868	0
395.872	0
395.875	0
395.879	131.411
395.882	176.914
395.885	184.756
395.889	154.231
395.892	105.294
395.897	0
395.901	0
395.904	0
395.907	0
396.066	0
396.069	0
396.073	0
396.076	0
396.079	90.6806
396.083	201.931
396.086	493.433
396.089	831.221
396.093	989.629
396.096	682.69
396.1	333.832
396.103	28.2872
396.104	0
396.108	0
396.111	0
396.115	0
397.962	0
397.965	0
397.969	0
397.972	0
397.976	83.3482
397.979	163.062
397.982	238.898
397.986	271.077
397.989	247.157
397.993	184.268
397.996	113.147
398	0
398.003	0
398.006	0
398.01	0
398.013	0
398.017	0
398.02	113.794
398.023	149.371
398.027	161.487
398.03	365.231
398.033	1208.43
398.037	2634.38
398.04	4179.64
398.044	4424.21
398.047	2924.19
398.05	1448.26
398.054	369.627
398.057	68.4174
398.06	0
398.064	0
398.067	0
398.071	0
398.904	0
398.908	0
398.911	0
398.914	0
398.918	95.2712
398.921	397.492
398.925	916.5
398.928	1488.4
398.931	1576.56
398.935	1033.37
398.938	505.837
398.942	124.968
398.945	0
398.949	0
398.952	0
398.955	0
399.02	0
399.024	0
399.027	0
399.03	0
399.034	73.6793
399.037	168.598
399.041	303.6
399.044	435.582
399.047	396.159
399.051	237.322
399.054	159.206
399.058	74.295
399.061	0
399.064	0
399.068	0
399.071	0
399.232	0
399.235	0
399.238	0
399.242	0
399.245	60.4795
399.249	138.991
399.252	209.253
399.255	228.993
399.259	184.479
399.262	106.893
399.266	0
399.27	0
399.273	0
399.276	0
399.324	0
399.328	0
399.331	0
399.334	0
399.338	89.9615
399.341	296.225
399.345	745.498
399.348	1243.89
399.351	1485.62
399.355	1067.96
399.358	576.369
399.362	148.938
399.365	0
399.368	0
399.371	0
399.375	0
399.378	0
400.329	0
400.332	0
400.336	0
400.339	0
400.343	52.7762
400.346	139.704
400.35	237.407
400.353	374.126
400.356	333.626
400.36	179.673
400.363	142.309
400.367	73.05
400.371	0
400.374	0
400.377	0
400.381	0
403.209	0
403.212	0
403.216	0
403.219	0
403.223	50.9233
403.226	216.412
403.23	648.412
403.233	1132.56
403.237	1491.67
403.24	1181.78
403.244	685.403
403.247	224.783
403.25	36.3137
403.253	0
403.257	0
403.26	0
403.264	0
404.215	0
404.218	0
404.221	0
404.225	0
404.228	120.809
404.232	179.133
404.235	345.737
404.239	483.332
404.242	411.333
404.246	244.342
404.249	147.406
404.253	65.0683
404.256	0
404.26	0
404.263	0
404.267	0
404.97	0
404.973	0
404.977	0
404.98	0
404.984	114.974
404.987	490.537
404.991	1270.24
404.994	2129.45
404.998	2562.75
405.001	1884.07
405.005	1061.68
405.008	339.436
405.012	75.6433
405.015	0
405.019	0
405.022	0
405.026	0
405.277	0
405.28	0
405.284	0
405.287	0
405.291	78.3484
405.294	140.624
405.298	308.056
405.301	488.055
405.305	478.309
405.308	292.482
405.312	121.528
405.315	0
405.319	0
405.322	0
405.326	0
405.983	0
405.986	0
405.99	0
405.993	0
405.997	133.671
406	200.041
406.004	211.731
406.007	167.921
406.011	104.646
406.014	0
406.017	0
406.021	0
406.024	0
407.006	0
407.009	0
407.013	0
407.017	0
407.02	111.256
407.024	388.063
407.027	690.717
407.031	885.655
407.034	656.236
407.038	354.542
407.041	85.1564
407.045	0
407.048	0
407.052	0
407.055	0
407.185	0
407.189	0
407.192	0
407.196	0
407.199	108.602
407.203	326.649
407.206	567.134
407.21	606.759
407.213	399.019
407.217	199.526
407.22	101.867
407.225	0
407.228	0
407.232	0
407.236	0
408.963	0
408.967	0
408.97	0
408.974	0
408.977	31.7024
408.981	142.603
408.985	471.127
408.988	921.91
408.992	1385.14
408.995	1285
408.999	776.629
409.002	316.439
409.006	46.6265
409.008	0
409.012	0
409.015	0
409.019	0
409.256	0
409.259	0
409.263	0
409.267	0
409.27	65.9856
409.274	148.981
409.277	198.8
409.281	188.162
409.284	131.509
409.288	0
409.291	0
409.295	0
409.299	0
410.982	0
410.986	0
410.99	0
410.993	0
410.997	26.8989
411	147.184
411.004	624.175
411.007	1871.08
411.011	3192.95
411.015	4065.26
411.018	3128.66
411.022	1855.17
411.025	619.791
411.029	142.515
411.032	48.7224
411.036	0
411.039	0
411.043	0
411.047	0
411.05	0
411.054	184.282
411.057	256.792
411.061	649.732
411.064	2221.75
411.068	5290.15
411.072	8614.25
411.075	9779.53
411.079	6819.4
411.082	3626.48
411.086	1037.74
411.089	256.157
411.093	144.626
411.096	107.025
411.1	0
411.104	0
411.107	0
411.111	0
411.993	0
411.996	0
412	0
412.003	0
412.007	95.5561
412.011	201.822
412.014	324.701
412.018	372.761
412.021	246.955
412.025	170.789
412.028	82.4877
412.032	0
412.036	0
412.039	0
412.043	0
412.05	0
412.053	0
412.057	0
412.061	0
412.064	46.3201
412.068	207.044
412.071	418.024
412.075	632.621
412.079	618.032
412.082	400.289
412.086	193.732
412.089	49.6663
412.093	0
412.097	0
412.1	0
412.104	0
413.233	0
413.237	0
413.241	0
413.244	0
413.248	122.619
413.251	266.726
413.255	435.931
413.258	1309.76
413.262	4222.48
413.266	8082.53
413.269	11904.6
413.273	10959.8
413.276	6804.74
413.28	2980.82
413.284	760.449
413.287	192.086
413.291	154.235
413.294	71.2237
413.298	0
413.301	0
413.305	0
413.308	0
413.344	0
413.348	0
413.352	0
413.355	0
413.359	130.772
413.362	224.385
413.366	281.166
413.37	265.029
413.373	189.365
413.377	101.385
413.38	0
413.384	0
413.388	0
413.391	0
413.988	0
413.992	0
413.996	0
413.999	0
414.003	21.7113
414.007	170.704
414.01	409.203
414.014	676.886
414.017	711.943
414.021	456.017
414.025	215.686
414.028	49.4102
414.032	0
414.035	0
414.039	0
414.043	0
414.245	0
414.248	0
414.252	0
414.255	0
414.259	124.334
414.263	439.394
414.266	1407.54
414.27	2481.66
414.273	3299.07
414.277	2622.04
414.281	1536.33
414.284	516.909
414.288	134.638
414.291	0
414.295	0
414.298	0
414.302	0
415.013	0
415.017	0
415.021	0
415.024	0
415.028	111.02
415.031	465.817
415.035	985.469
415.039	1538.79
415.042	1518.39
415.046	954.924
415.049	437.179
415.053	97.2511
415.057	0
415.061	0
415.064	0
415.068	0
415.252	0
415.256	0
415.26	0
415.263	0
415.267	133.215
415.27	197.376
415.274	349.968
415.278	407.188
415.281	286.165
415.285	175.127
415.289	82.6948
415.293	0
415.297	0
415.3	0
415.304	0
415.836	0
415.84	0
415.844	0
415.847	0
415.851	104.614
415.855	342.227
415.858	641.536
415.862	932.263
415.866	849.982
415.869	513.353
415.873	207.113
415.876	20.2299
415.879	0
415.883	0
415.886	0
415.89	0
416.017	0
416.021	0
416.024	0
416.028	0
416.032	123.283
416.035	322.657
416.039	548.25
416.042	618.636
416.046	427.193
416.05	224.173
416.053	58.6615
416.057	0
416.061	0
416.064	0
416.068	0
419.281	0
419.284	0
419.288	0
419.292	0
419.295	90.2325
419.299	195.79
419.303	272.812
419.306	809.809
419.31	2787.45
419.314	6078.02
419.317	9649.55
419.321	10276
419.325	6887.93
419.328	3525.77
419.332	1019.1
419.336	265.639
419.339	133.532
419.343	0
419.347	0
419.35	0
419.354	0
419.497	0
419.501	0
419.505	0
419.508	0
419.512	92.4473
419.516	170.721
419.519	241.354
419.523	254.381
419.527	199.706
419.53	115.213
419.535	0
419.538	0
419.542	0
419.546	0
420.293	0
420.296	0
420.3	0
420.304	0
420.308	97.1314
420.311	349.258
420.315	1102.7
420.319	2080.39
420.322	3036.42
420.326	2775.58
420.33	1711.32
420.333	733.77
420.337	166.768
420.341	8.9174
420.344	0
420.347	0
420.351	0
420.355	0
421.3	0
421.304	0
421.307	0
421.311	0
421.315	56.6411
421.319	271.203
421.322	534.644
421.326	784.745
421.33	737.491
421.333	482.472
421.337	242.018
421.341	69.7582
421.345	0
421.348	0
421.352	0
421.356	0
422.977	0
422.981	0
422.984	0
422.988	0
422.992	7.12068
422.995	154.049
422.999	566.966
423.003	1102.18
423.007	1630.99
423.01	1504.89
423.014	936.729
423.018	420.401
423.022	114.289
423.025	0
423.029	0
423.033	0
423.036	0
423.987	0
423.991	0
423.994	0
423.998	0
424.002	88.0428
424.006	138.811
424.009	169.432
424.013	163.811
424.017	124.006
424.02	0
424.024	0
424.028	0
424.032	0
424.062	0
424.065	0
424.069	0
424.073	0
424.076	115.368
424.08	244.281
424.084	409.919
424.088	418.102
424.091	245.017
424.095	84.2751
424.099	0
424.103	0
424.106	0
424.11	0
424.839	0
424.843	0
424.847	0
424.851	0
424.854	128.979
424.858	216.41
424.862	271.914
424.866	257.309
424.869	183.679
424.873	97.9925
424.877	0
424.881	0
424.884	0
424.888	0
425.192	0
425.196	0
425.199	0
425.203	0
425.207	73.0687
425.211	239.77
425.214	452.16
425.218	634.777
425.222	526.959
425.226	295.774
425.229	91.9816
425.233	0
425.237	0
425.241	0
425.244	0
425.342	0
425.346	0
425.349	0
425.353	0
425.357	119.52
425.361	308.048
425.364	524.382
425.368	591.831
425.372	396.081
425.376	194.108
425.379	40.4148
425.383	0
425.387	0
425.391	0
425.394	0
426.345	0
426.349	0
426.353	0
426.357	0
426.36	92.1212
426.364	174.672
426.368	236.317
426.372	237.531
426.375	180.696
426.379	105.04
426.382	0
426.386	0
426.389	0
426.393	0
426.959	0
426.962	0
426.966	0
426.97	0
426.974	63.091
426.977	297.548
426.981	616.535
426.985	963.728
426.989	964.857
426.992	646.273
426.996	338.07
427	92.0801
427.005	0
427.009	0
427.012	0
427.016	0
427.02	89.6496
427.024	270.62
427.028	397.963
427.031	306.896
427.035	191.063
427.039	232.804
427.043	441.533
427.046	677.379
427.05	630.687
427.054	355.512
427.058	113.167
427.062	0
427.065	0
427.069	0
427.073	0
427.36	0
427.364	0
427.367	0
427.371	0
427.375	93.9423
427.379	159.916
427.383	189.585
427.386	166.499
427.39	109.015
427.394	0
427.398	0
427.401	0
427.405	0
427.939	0
427.942	0
427.946	0
427.95	0
427.954	79.3201
427.957	150.73
427.961	223.984
427.965	261.66
427.969	237.882
427.973	165.649
427.976	92.0962
427.98	0
427.984	0
427.988	0
427.992	0
428.864	0
428.868	0
428.872	0
428.875	0
428.879	93.0528
428.883	336.45
428.887	1149.16
428.891	2181.4
428.894	3155.89
428.898	2798.34
428.902	1702.41
428.906	701.945
428.91	171.87
428.913	31.1873
428.917	0
428.921	0
428.925	0
428.929	0
429.05	0
429.054	0
429.058	0
429.062	0
429.066	115.5
429.069	386.754
429.073	523.143
429.077	878.59
429.081	2672.52
429.085	8350.44
429.088	15253.1
429.092	21482.8
429.096	18618.7
429.1	11316.4
429.104	4589.33
429.107	1166.8
429.111	277.247
429.115	194.561
429.119	38.3665
429.122	0
429.126	0
429.129	0
429.133	0
429.213	0
429.217	0
429.221	0
429.225	0
429.228	7.44392
429.232	142.083
429.236	491.05
429.24	877.643
429.244	1171.3
429.247	943.72
429.251	551.695
429.255	200.705
429.259	43.5924
429.263	0
429.267	0
429.271	0
429.274	0
429.876	0
429.88	0
429.884	0
429.888	0
429.891	143.149
429.895	211.611
429.899	225.088
429.903	174.372
429.907	94.5474
429.91	0
429.914	0
429.918	0
429.922	0
429.933	0
429.937	0
429.941	0
429.945	0
429.949	83.2799
429.952	168.208
429.956	225.372
429.96	216.741
429.964	152.66
429.968	81.9111
429.971	0
429.975	0
429.979	0
429.983	0
430.021	0
430.025	0
430.029	0
430.032	0
430.036	83.0174
430.04	155.675
430.044	241.333
430.048	339.064
430.052	253.127
430.055	8.70847
430.059	0
430.063	0
430.067	0
430.071	0
430.075	62.8309
430.079	390.761
430.082	1311.96
430.086	3587.09
430.09	6061.07
430.094	7793.6
430.098	6145.9
430.101	3634.82
430.105	1272.94
430.109	267.182
430.113	0
430.116	0
430.12	0
430.124	0
430.128	0
430.219	0
430.223	0
430.227	0
430.231	0
430.235	101.137
430.238	171.091
430.242	333.384
430.246	479.009
430.25	412.64
430.254	233.955
430.258	74.1497
430.261	0
430.265	0
430.269	0
430.273	0
430.858	0
430.861	0
430.865	0
430.869	0
430.873	91.5313
430.877	248.09
430.881	915.251
430.884	2831.53
430.888	4965.16
430.892	6661
430.896	5407.46
430.9	3205.1
430.903	1172.25
430.907	296.273
430.911	44.355
430.915	0
430.919	0
430.923	0
430.926	0
430.938	0
430.942	0
430.945	0
430.949	0
430.953	28.2873
430.957	177.363
430.961	382.715
430.965	588.472
430.968	524.791
430.972	309.468
430.976	129.559
430.979	0
430.983	0
430.987	0
430.991	0
431.056	0
431.06	0
431.064	0
431.067	0
431.071	84.6741
431.075	264.693
431.079	970.375
431.083	2673.07
431.087	4461.28
431.09	5661.53
431.094	4475.29
431.098	2678.77
431.102	1052.9
431.106	281.856
431.11	0
431.114	0
431.118	0
431.122	0
431.125	0
431.865	0
431.869	0
431.873	0
431.877	0
431.881	43.7982
431.884	180.454
431.888	427.815
431.892	706.939
431.896	841.569
431.9	619.969
431.904	346.146
431.907	98.3582
431.911	0
431.915	0
431.919	0
431.923	0
432.061	0
432.065	0
432.069	0
432.073	0
432.077	107.216
432.08	303.353
432.084	742.942
432.088	1217.57
432.092	1451.22
432.096	1070.91
432.1	598.739
432.103	184.379
432.107	12.1952
432.111	0
432.115	0
432.119	0
432.123	0
432.858	0
432.862	0
432.865	0
432.869	0
432.873	149.511
432.877	532.055
432.881	1715.21
432.885	3250.24
432.889	4751.14
432.892	4356.14
432.896	2709.44
432.9	1189.41
432.904	299.735
432.908	62.2171
432.911	0
432.915	0
432.919	0
432.923	0
433.062	0
433.065	0
433.069	0
433.073	0
433.077	60.8934
433.081	231.042
433.085	418.796
433.088	517.793
433.092	355.563
433.096	167.074
433.1	15.5467
433.104	0
433.108	0
433.112	0
433.115	0
433.308	0
433.312	0
433.316	0
433.32	0
433.324	117.697
433.328	370.607
433.331	652.035
433.335	816.938
433.339	616.794
433.343	349.501
433.347	115.135
433.351	0
433.355	0
433.358	0
433.362	0
433.864	0
433.868	0
433.872	0
433.876	0
433.88	54.6423
433.884	229.052
433.888	462.68
433.891	688.071
433.895	628.833
433.899	383.797
433.903	154.401
433.907	18.0235
433.911	0
433.915	0
433.918	0
433.922	0
434.313	0
434.317	0
434.321	0
434.325	0
434.329	91.0913
434.332	167.391
434.336	228.861
434.34	238.626
434.344	189.8
434.348	113.512
434.352	0
434.356	0
434.359	0
434.363	0
434.855	0
434.859	0
434.863	0
434.867	0
434.871	68.7102
434.875	297.142
434.879	912.616
434.883	1580.94
434.886	2023.24
434.89	1543.36
434.894	887.175
434.898	291.838
434.902	88.9172
434.906	0
434.91	0
434.914	0
434.918	0
435.866	0
435.87	0
435.873	0
435.877	0
435.881	84.2645
435.885	156.229
435.889	200.529
435.893	176.064
435.897	101.561
435.901	0
435.905	0
435.909	0
435.912	0
436.86	0
436.864	0
436.868	0
436.872	0
436.875	144.892
436.879	253.522
436.883	413.769
436.887	493.942
436.891	407.503
436.895	257.185
436.899	149.813
436.903	81.3264
436.907	0
436.911	0
436.915	0
436.918	0
436.942	0
436.946	0
436.95	0
436.954	0
436.957	147.526
436.961	285.143
436.965	391.898
436.969	307.636
436.973	193.705
436.977	91.0066
436.981	0
436.985	0
436.989	0
436.993	0
439.043	0
439.047	0
439.051	0
439.055	0
439.059	77.6974
439.063	188.787
439.067	334.093
439.071	416.32
439.075	298.681
439.079	150.89
439.083	106.051
439.087	0
439.09	0
439.094	0
439.098	0
439.492	0
439.496	0
439.5	0
439.504	0
439.508	136.473
439.512	331.35
439.516	553.87
439.52	612.596
439.524	405.649
439.528	187.688
439.532	32.2502
439.535	0
439.539	0
439.543	0
439.547	0
440.914	0
440.918	0
440.922	0
440.926	0
440.93	116.479
440.934	382.604
440.938	676.76
440.942	809.12
440.946	560.17
440.95	277.376
440.954	60.8936
440.958	0
440.962	0
440.966	0
440.97	0
441.267	0
441.271	0
441.275	0
441.279	0
441.283	57.3953
441.287	155.797
441.291	554.054
441.295	1346.62
441.299	2220.03
441.303	2568.04
441.307	1806
441.311	966.224
441.315	261.826
441.319	31.4131
441.322	0
441.326	0
441.33	0
441.334	0
442.276	0
442.28	0
442.284	0
442.287	0
442.291	40.0368
442.295	202.14
442.299	435.997
442.303	681.578
442.307	659.925
442.311	404.255
442.315	174.944
442.319	24.0659
442.323	0
442.327	0
442.331	0
442.335	0
442.957	0
442.961	0
442.965	0
442.969	0
442.973	73.8657
442.977	270.477
442.981	586.127
442.985	933.497
442.989	985.889
442.993	656.207
442.996	329.858
443	81.548
443.004	0
443.008	0
443.012	0
443.016	0
443.963	0
443.967	0
443.971	0
443.975	0
443.979	117.428
443.983	186.645
443.987	212.732
443.991	178.399
443.995	107.676
443.999	0
444.003	0
444.007	0
444.011	0
444.965	0
444.969	0
444.973	0
444.977	0
444.981	0
444.985	0
444.989	0
444.993	0
444.997	0
445.001	0
445.005	0
445.009	0
445.013	0
445.017	0
445.021	0
445.077	0
445.082	0
445.086	0
445.09	0
445.094	140.243
[truncated: 3,693 more rows]

## Sheet: vascular AA patient II
SPECTRUM - MS
CUEl06538.raw
FTMS + p NSI Full ms [370.00-1700.00]
Scan #: 1
RT: 0.00
Data points: 3970
m/z	Intensity
370.003	0
370.006	0
370.009	0
370.012	0
370.018	0
370.021	0
370.024	0
370.027	0
370.03	72.311
370.033	123.926
370.036	141.761
370.039	171.605
370.042	372.106
370.045	777.974
370.048	1228.77
370.051	1298.43
370.054	821.315
370.057	356.669
370.06	1.42091
370.062	0
370.065	0
370.068	0						non-deconvulated mass spectra of Patient II
370.071	0
370.104	0
370.107	0
370.11	0
370.114	0
370.117	66.261
370.12	132.946
370.123	208.56
370.126	331.665
370.129	324.464
370.132	202.723
370.135	82.4403
370.138	0
370.141	0
370.144	0
370.147	0
370.98	0
370.983	0
370.986	0
370.989	0
370.992	81.8392
370.995	195.967
370.998	336.808
371.001	282.925
371.004	140.239
371.007	13.6885
371.012	0
371.015	0
371.018	0
371.021	0
371.07	0
371.073	0
371.076	0
371.079	0
371.082	108.362
371.086	226.118
371.089	363.638
371.092	535.293
371.095	1009.84
371.098	2558.86
371.101	4784.24
371.104	7056.11
371.107	6675.67
371.11	4101.58
371.113	1698.33
371.116	158.791
371.119	0
371.121	0
371.124	0
371.127	0
371.13	0
371.283	0
371.286	0
371.289	0
371.292	0
371.295	5.72116
371.298	181.617
371.301	136.446
371.305	206.759
371.308	409.818
371.312	1090.28
371.315	2109.4
371.318	3185.83
371.321	3114.28
371.324	1941.66
371.327	848.08
371.33	118.672
371.332	0
371.335	0
371.338	0
371.341	0
371.984	0
371.987	0
371.991	0
371.994	0
371.997	95.0506
372	172.247
372.003	216.542
372.006	206.876
372.009	47.6262
372.013	0
372.016	0
372.019	0
372.023	0
372.041	0
372.044	0
372.047	0
372.05	0
372.053	116.801
372.056	294.467
372.059	734.354
372.062	1232.28
372.065	1516.47
372.069	1115.68
372.072	593.623
372.075	114.834
372.077	0
372.08	0
372.084	0
372.087	0
372.09	42.0944
372.093	175.2
372.096	528.003
372.099	1254.36
372.102	2033.77
372.105	2403.49
372.108	1751.02
372.111	961.452
372.114	245.091
372.117	0
372.121	0
372.124	0
372.127	0
372.13	0
372.299	0
372.302	0
372.305	0
372.308	0
372.312	67.5452
372.315	205.469
372.318	431.6
372.321	679.131
372.324	701.053
372.327	451.191
372.33	206.714
372.333	27.9819
372.336	0
372.339	0
372.342	0
372.345	0
373.077	0
373.081	0
373.084	0
373.087	0
373.09	122.276
373.093	275.707
373.096	722.528
373.099	1270.61
373.102	1738.56
373.105	1473.92
373.108	861.381
373.111	295.44
373.114	0
373.116	0
373.119	0
373.122	0
373.125	0
373.304	0
373.307	0
373.31	0
373.314	0
373.317	112.439
373.32	179.816
373.323	207.429
373.326	177.512
373.329	112.017
373.332	0
373.335	0
373.338	0
373.341	0
374.061	0
374.064	0
374.067	0
374.07	0
374.074	97.4191
374.077	155.487
374.08	180.301
374.083	162.913
374.086	26.4689
374.089	0
374.092	81.1943
374.095	241.552
374.098	414.853
374.101	525.763
374.105	403.899
374.108	228.833
374.111	79.903
374.114	0
374.117	0
374.12	0
374.123	0
374.442	0
374.445	0
374.448	0
374.451	0
374.454	75.867
374.458	133.932
374.461	167.847
374.464	153.942
374.467	103.282
374.47	0
374.473	0
374.476	0
374.479	0
381.986	0
381.989	0
381.992	0
381.995	0
381.998	59.2649
382.001	122.554
382.005	200.805
382.008	283.076
382.011	229.266
382.014	155.131
382.017	72.541
382.021	0
382.024	0
382.027	0
382.03	0
383.822	0
383.825	0
383.828	0
383.831	0
383.835	116.549
383.838	183.647
383.841	218.086
383.844	196.977
383.847	134.78
383.851	75.4456
383.855	0
383.859	0
383.862	0
383.865	0
383.904	0
383.907	0
383.91	0
383.913	0
383.916	86.8163
383.92	201.286
383.923	554.27
383.926	1048.45
383.929	1540.21
383.933	1417.26
383.936	853.221
383.939	332.751
383.942	32.4206
383.944	0
383.947	0
383.95	0
383.954	0
384.989	0
384.992	0
384.995	0
384.998	0
385.002	108.159
385.005	162.718
385.008	180.003
385.011	146.129
385.014	80.3944
385.018	0
385.021	0
385.024	0
385.027	0
385.943	0
385.947	0
385.95	0
385.953	0
385.956	72.5309
385.96	223.091
385.963	405.925
385.966	483.696
385.969	315.313
385.973	134.61
385.976	4.33445
385.979	0
385.982	0
385.986	0
385.989	0
387.052	0
387.055	0
387.058	0
387.061	0
387.065	97.2854
387.068	256.557
387.071	457.84
387.074	609.003
387.078	467.783
387.081	244.874
387.084	32.2405
387.088	0
387.091	0
387.094	0
387.097	0
389.007	0
389.01	0
389.013	0
389.016	0
389.02	97.1156
389.023	243.136
389.026	464.724
389.03	691.678
389.033	629.06
389.036	355.087
389.039	110.753
389.043	0
389.046	0
389.049	0
389.053	0
389.066	0
389.069	0
389.072	0
389.076	0
389.079	82.8973
389.082	133.797
389.085	299.157
389.089	487.977
389.092	527.98
389.095	347.245
389.099	162.965
389.102	32.2552
389.105	0
389.108	0
389.112	0
389.115	0
390.049	0
390.052	0
390.056	0
390.059	0
390.062	92.9167
390.065	192.207
390.069	398.259
390.072	632.093
390.075	674.269
390.079	431.678
390.082	189.998
390.085	8.7446
390.09	0
390.093	0
390.097	0
390.1	0
391.249	0
391.253	0
391.256	0
391.259	0
391.262	6.49688
391.266	179.794
391.269	319.559
391.272	453.476
391.276	761.031
391.279	1782.88
391.282	3886.65
391.286	6226.81
391.289	7091.73
391.292	4893.3
391.296	2506.08
391.299	468.795
391.302	0
391.306	0
391.309	0
391.312	0
391.316	0
392.261	0
392.264	0
392.268	0
392.271	0
392.274	90.5813
392.278	129.991
392.281	254.385
392.284	679.836
392.288	1249.1
392.291	1776.72
392.294	1542.42
392.298	902.195
392.301	305.614
392.304	0
392.308	0
392.312	0
392.315	0
392.318	0
392.867	0
392.871	0
392.874	0
392.877	0
392.88	82.4199
392.884	146.1
392.887	243.958
392.89	555.495
392.894	949.311
392.897	1262.97
392.9	1015.38
392.904	556.9
392.907	122.257
392.908	0
392.911	0
392.915	0
392.918	0
393.065	0
393.068	0
393.071	0
393.075	0
393.078	99.3521
393.081	148.551
393.085	178.237
393.088	169.013
393.091	125.363
393.095	70.4773
393.101	0
393.104	0
393.107	0
393.111	0
393.274	0
393.277	0
393.281	0
393.284	0
393.287	99.8338
393.291	199.714
393.294	469.817
393.297	823.107
393.301	1150.7
393.304	1021.99
393.307	599.225
393.311	200.947
393.314	0
393.315	0
393.318	0
393.321	0
393.325	0
394.023	0
394.026	0
394.029	0
394.033	0
394.036	44.3899
394.039	201.629
394.043	380.838
394.046	514.438
394.05	409.221
394.053	226.393
394.056	66.3527
394.06	0
394.063	0
394.066	0
394.07	0
394.867	0
394.87	0
394.874	0
394.877	0
394.881	65.311
394.884	217.639
394.887	385.966
394.891	554.294
394.894	510.97
394.897	292.523
394.901	93.2782
394.906	0
394.909	0
394.913	0
394.916	0
398.016	0
398.019	0
398.022	0
398.026	0
398.029	101.202
398.033	254.211
398.036	621.151
398.039	1049.02
398.043	1334.2
398.046	1010.57
398.05	560.233
398.053	123.07
398.056	0
398.059	0
398.063	0
398.066	0
398.069	0
398.903	0
398.906	0
398.91	0
398.913	0
398.917	121.566
398.92	294.399
398.923	743.916
398.927	1260.64
398.93	1591.97
398.934	1183.8
398.937	642.225
398.94	136.11
398.944	0
398.946	0
398.949	0
398.953	0
398.956	0
402.141	0
402.145	0
402.148	0
402.151	0
402.155	100.558
402.158	140.766
402.162	158.283
402.165	140.669
402.169	96.6784
402.172	0
402.176	0
402.179	0
402.183	0
403.209	0
403.212	0
403.216	0
403.219	0
403.223	68.3675
403.226	141.386
403.23	206.146
403.233	333.001
403.237	320.279
403.24	193.742
403.244	124.11
403.247	55.4977
403.252	0
403.256	0
403.259	0
403.263	0
404.969	0
404.972	0
404.976	0
404.979	0
404.983	114.388
404.986	250.535
404.99	666.766
404.993	1226.48
404.997	1756.96
405	1554.7
405.004	914.736
405.007	325.646
405.011	0
405.012	0
405.016	0
405.019	0
405.023	0
407.003	0
407.007	0
407.01	0
407.014	0
407.017	58.5787
407.021	155.412
407.024	305.203
407.028	449.314
407.031	410.806
407.035	241.598
407.038	86.858
407.042	0
407.045	0
407.049	0
407.052	0
408.963	0
408.966	0
408.97	0
408.973	0
408.977	26.526
408.981	128.624
408.984	342.818
408.988	592.635
408.991	691.282
408.995	467.788
408.998	226.31
409.002	28.254
409.008	0
409.011	0
409.015	0
409.019	0
410.986	0
410.989	0
410.993	0
410.996	0
411	71.3904
411.003	171.789
411.007	422.749
411.011	755.891
411.014	1064.77
411.018	932.657
411.021	544.428
411.025	183.763
411.028	0
411.031	0
411.034	0
411.038	0
411.042	0
411.045	0
411.049	0
411.052	107.293
411.056	153.781
411.059	214.32
411.063	450.954
411.067	1208.31
411.07	2133.36
411.074	2914.15
411.077	2418.25
411.081	1405.22
411.084	439.995
411.088	3.34492
411.09	0
411.093	0
411.097	0
411.101	0
412.932	0
412.936	0
412.939	0
412.943	0
412.946	118.186
412.95	208.169
412.954	324.319
412.957	276.379
412.961	143.827
412.964	33.0139
412.97	0
412.974	0
412.977	0
412.981	0
413.236	0
413.239	0
413.243	0
413.247	0
413.25	109.351
413.254	166.477
413.257	321.454
413.261	737.97
413.265	1518.03
413.268	2396.33
413.272	2627.01
413.275	1749.82
413.279	848.532
413.283	111.049
413.284	0
413.287	0
413.291	0
413.295	0
414.245	0
414.249	0
414.252	0
414.256	0
414.259	58.0498
414.263	177.882
414.267	380.484
414.27	608.619
414.274	658.035
414.277	430.346
414.281	198.767
414.285	14.9609
414.288	0
414.292	0
414.296	0
414.299	0
415.011	0
415.014	0
415.018	0
415.021	0
415.025	83.6114
415.029	134.292
415.032	285.897
415.036	450.853
415.039	499.339
415.043	345.746
415.047	174.515
415.05	27.266
415.054	0
415.058	0
415.061	0
415.065	0
415.253	0
415.257	0
415.26	0
415.264	0
415.267	95.3803
415.271	151.766
415.275	180.12
415.278	164.683
415.282	115.128
415.286	0
415.289	0
415.293	0
415.296	0
415.836	0
415.84	0
415.843	0
415.847	0
415.851	60.4738
415.854	138.218
415.858	202.435
415.862	208.051
415.865	150.575
415.869	77.759
415.873	0
415.876	0
415.88	0
415.883	0
416.014	0
416.018	0
416.021	0
416.025	0
416.029	97.7405
416.032	179.689
416.036	301.161
416.039	347.561
416.043	251.411
416.047	148.943
416.05	70.6623
416.054	0
416.058	0
416.061	0
416.065	0
417.433	0
417.437	0
417.44	0
417.444	0
417.448	73.1753
417.451	126.997
417.455	167.264
417.459	167.536
417.462	126.299
417.466	72.5572
417.469	0
417.473	0
417.477	0
417.48	0
417.838	0
417.842	0
417.845	0
417.849	0
417.853	103.714
417.856	165.047
417.86	190.456
417.864	166.918
417.867	112.662
417.873	0
417.877	0
417.88	0
417.884	0
419.287	0
419.29	0
419.294	0
419.298	0
419.301	74.641
419.305	132.33
419.309	290.781
419.312	737.612
419.316	1253.94
419.32	1639.87
419.323	1275.12
419.327	713.682
419.331	173.738
419.334	0
419.336	0
419.34	0
419.344	0
419.347	0
420.296	0
420.3	0
420.304	0
420.308	0
420.311	65.1862
420.315	157.49
420.319	293.634
420.322	325.494
420.326	207.088
420.33	148.006
420.333	71.3566
420.339	0
420.343	0
420.347	0
420.35	0
422.976	0
422.98	0
422.983	0
422.987	0
422.991	74.1146
422.995	126.93
422.998	299.085
423.002	649.268
423.006	1051.58
423.009	1174.92
423.013	781.819
423.017	371.869
423.021	30.9796
423.022	0
423.026	0
423.029	0
423.033	0
426.956	0
426.96	0
426.964	0
426.968	0
426.972	75.306
426.975	141.099
426.979	206.989
426.983	327.32
426.987	304.929
426.99	169.228
426.994	73.9078
426.998	0
427.002	0
427.006	0
427.009	0
427.013	0
427.017	60.7712
427.021	174.644
427.024	285.383
427.028	220.452
427.032	120.431
427.036	0
427.04	0
427.043	0
427.047	0
427.939	0
427.943	0
427.947	0
427.951	0
427.954	92.951
427.958	232.109
427.962	383.104
427.966	379.25
427.97	230.424
427.973	94.6593
427.977	0
427.981	0
427.985	0
427.988	0
427.996	0
428	0
428.004	0
428.007	0
428.011	99.5043
428.015	144.621
428.019	172.621
428.023	166.108
428.026	126.102
428.03	71.7629
428.034	0
428.038	0
428.041	0
428.045	0
428.865	0
428.868	0
428.872	0
428.876	0
428.88	44.2352
428.884	161.319
428.887	351.367
428.891	562.265
428.895	588.028
428.899	370.749
428.903	160.577
428.906	0
428.912	0
428.916	0
428.92	0
428.923	0
429.053	0
429.056	0
429.06	0
429.064	0
429.068	81.2277
429.072	239.594
429.075	409.923
429.079	784.416
429.083	1930.59
429.087	3914.77
429.091	6087.67
429.094	6471.86
429.098	4257.78
429.102	2060.06
429.106	320.03
429.11	0
429.112	0
429.115	0
429.119	0
429.123	0
429.218	0
429.222	0
429.226	0
429.229	0
429.233	101.658
429.237	184.887
429.241	235.465
429.245	219.266
429.248	149.374
429.252	73.924
429.258	0
429.262	0
429.266	0
429.27	0
430.062	0
430.066	0
430.07	0
430.073	0
430.077	125.368
430.081	371.5
430.085	942.23
430.089	1703.73
430.093	2474.26
430.096	2362.92
430.1	1477.63
430.104	652.174
430.108	63.1828
430.112	0
430.115	0
430.119	0
430.123	0
430.86	0
430.864	0
430.868	0
430.872	0
430.876	68.7803
430.879	159.353
430.883	419.338
430.887	813.903
430.891	1234.92
430.895	1210.36
430.899	738.165
430.902	305.113
430.906	4.935
430.909	0
430.913	0
430.917	0
430.921	0
430.936	0
430.94	0
430.944	0
430.947	0
430.951	63.4119
430.955	190.944
430.959	431.142
430.963	704.328
430.967	729.25
430.97	450.132
430.974	189.259
430.978	23.9473
430.981	0
430.985	0
430.989	0
430.993	0
431.058	0
431.062	0
431.066	0
431.069	0
431.073	90.9562
431.077	236.409
431.081	621.758
431.085	1149.94
431.089	1680.1
431.092	1642.79
431.096	1072.73
431.1	529.785
431.104	119.507
431.107	0
431.111	0
431.115	0
431.118	0
432.062	0
432.066	0
432.069	0
432.073	0
432.077	72.6259
432.081	203.23
432.085	366.294
432.089	522.624
432.092	479.205
432.096	291.407
432.1	122.15
432.105	0
432.109	0
432.113	0
432.117	0
432.859	0
432.863	0
432.867	0
432.871	0
432.875	69.2235
432.879	215.973
432.882	492.249
432.886	802.188
432.89	867.588
432.894	557.797
432.898	253.393
432.902	21.5991
432.904	0
432.908	0
432.912	0
432.916	0
433.058	0
433.062	0
433.066	0
433.07	0
433.074	78.6924
433.078	138.288
433.081	185.062
433.085	192.3
433.089	156.649
433.093	99.4414
433.097	0
433.101	0
433.105	0
433.108	0
434.86	0
434.864	0
434.868	0
434.872	0
434.876	123.518
434.879	237.594
434.883	325.518
434.887	251.995
434.891	126.173
434.895	0
434.899	0
434.903	0
434.907	0
436.935	0
436.939	0
436.943	0
436.946	0
436.95	100.972
436.954	166.579
436.958	329.431
436.962	498.009
436.966	465.995
436.97	273.645
436.974	100.327
436.978	0
436.982	0
436.985	0
436.989	0
437.933	0
437.936	0
437.94	0
437.944	0
437.948	111.651
437.952	157.46
437.956	184.729
437.96	181.28
437.964	145.126
437.968	89.752
437.972	0
437.976	0
437.98	0
437.983	0
439.489	0
439.493	0
439.497	0
439.501	0
439.505	113.039
439.509	283.065
439.512	489.373
439.516	649.528
439.52	506.725
439.524	269.204
439.528	47.1856
439.532	0
439.536	0
439.54	0
439.544	0
440.911	0
440.915	0
440.919	0
440.923	0
440.927	45.0316
440.931	184.998
440.935	365.162
440.939	529.596
440.943	455.189
440.947	260.817
440.951	86.6866
440.954	0
440.958	0
440.962	0
440.966	0
441.271	0
441.275	0
441.279	0
441.283	0
441.287	66.8729
441.291	154.911
441.295	254.584
441.299	369.896
441.303	309.119
441.307	167.487
441.311	98.1925
441.315	0
441.319	0
441.323	0
441.327	0
442.957	0
442.961	0
442.965	0
442.969	0
442.973	96.4874
442.977	296.237
442.981	439.312
442.985	479.287
442.989	323.659
442.993	148.658
442.997	0
443.001	0
443.005	0
443.009	0
443.013	0
443.956	0
443.96	0
443.964	0
443.968	0
443.972	86.443
443.976	166.995
443.98	309.991
443.984	420.94
443.988	323.361
443.992	162.758
443.996	23.9684
444.002	0
444.006	0
444.01	0
444.014	0
445.076	0
445.08	0
445.084	0
445.088	0
445.092	0
445.096	133.741
445.1	166.475
445.104	355.926
445.108	650.882
445.112	1403.04
445.116	3554
445.12	6023.06
445.124	7893.63
445.128	6202.03
445.132	3571.01
445.136	994.3
445.14	0
445.142	0
445.146	0
445.15	0
445.154	0
445.947	0
445.951	0
445.955	0
445.959	0
445.963	102.926
445.967	225.424
445.971	380.889
445.975	449.132
445.979	317.626
445.983	158.28
445.987	94.7423
445.991	0
445.995	0
445.999	0
446.003	0
446.007	0
446.011	0
446.015	107.687
446.019	240.679
446.023	329.747
446.027	247.807
446.031	162.207
446.035	78.3794
446.041	0
446.045	0
446.05	0
446.054	0
446.086	0
446.09	0
446.094	0
446.098	0
446.102	111.016
446.106	177.896
446.11	339.092
446.114	826.622
446.118	1713.91
446.122	2689.18
446.126	2944.76
446.13	1989.02
446.134	995.347
446.138	171.011
446.142	0
446.146	0
446.15	0
446.154	0
446.158	0
447.087	0
447.091	0
447.095	0
447.099	0
447.103	77.0608
447.107	202.54
447.111	494.826
447.115	1051.11
447.119	1673.87
447.123	1936.59
447.127	1387.65
447.131	749.848
447.135	172.514
447.139	0
447.141	0
447.146	0
447.15	0
447.154	0
447.319	0
447.324	0
447.328	0
447.332	0
447.336	66.8035
447.34	155.208
447.344	278.746
447.348	369.451
447.352	284.374
447.356	146.27
447.36	17.5194
447.366	0
447.37	0
447.374	0
447.378	0
447.998	0
448.002	0
448.006	0
448.01	0
448.014	68.4387
448.018	135.811
448.023	346.954
448.027	679.202
448.031	1029.38
448.035	1022.88
448.039	635.025
448.043	266.108
448.047	10.3739
448.049	0
448.053	0
448.057	0
448.062	0
448.09	0
448.094	0
448.098	0
448.102	0
448.106	29.7404
448.11	126.382
448.114	341.515
448.118	586.223
448.122	742.403
448.126	569.282
448.131	320.676
448.135	96.4519
448.138	0
448.142	0
448.146	0
448.15	0
448.503	0
448.507	0
448.511	0
448.516	0
448.52	56.2041
448.524	130.259
448.528	194.574
448.532	204.789
448.536	153.146
448.54	78.5621
448.544	0
448.548	0
448.552	0
448.556	0
450.955	0
450.959	0
450.963	0
450.967	0
450.971	79.487
450.975	148.035
450.979	213.518
450.984	227.426
450.988	177.292
450.992	98.2528
450.996	0
451	0
451.004	0
451.008	0
451.935	0
451.939	0
451.944	0
451.948	0
451.952	23.9994
451.956	149.032
451.96	311.01
451.964	465.59
451.968	449.584
451.972	305.087
451.976	160.831
451.981	78.3585
451.985	0
451.989	0
451.993	0
451.997	0
452.857	0
452.861	0
452.865	0
452.87	0
452.874	121.938
452.878	336.947
452.882	437.2
452.886	356.384
452.89	181.994
452.894	21.7157
452.898	0
452.903	0
452.907	0
452.911	0
452.956	0
452.96	0
452.964	0
452.969	0
452.973	61.416
452.977	130.052
452.981	183.165
452.985	188.057
452.989	146.136
452.993	87.2777
452.997	0
453.002	0
453.006	0
453.01	0
453.943	0
453.947	0
453.951	0
453.956	0
453.96	87.0132
453.964	300.406
453.968	599.095
453.972	970.441
453.976	1359.32
453.98	1517.52
453.985	1233.69
453.989	765.509
453.993	339.04
453.997	2.06085
454.004	0
454.008	0
454.012	0
454.016	0
454.94	0
454.945	0
454.949	0
454.953	0
454.957	101.763
454.961	420.117
454.965	887.66
454.969	1627.2
454.974	2484.45
454.978	3072.22
454.982	2626.23
454.986	1639.79
454.99	722.583
454.994	82.7567
455	0
455.005	0
455.009	0
455.013	0
455.936	0
455.94	0
455.944	0
455.948	0
455.952	64.6875
455.957	272.842
455.961	573.615
455.965	1132.79
455.969	1806.71
455.973	2371.11
455.977	2051.58
455.982	1209.38
455.986	420.037
455.99	0
455.991	0
455.995	0
455.999	0
456.003	90.4349
456.008	390.971
456.012	801.394
456.016	1219.27
456.02	1194.65
456.024	717.427
456.028	291.182
456.033	1.7172
456.035	0
456.039	0
456.044	0
456.048	0
456.519	0
456.523	0
456.527	0
456.531	0
456.535	120.825
456.54	187.328
456.544	209.656
456.548	171.797
456.552	98.3447
456.558	0
456.562	0
456.566	0
456.571	0
460.967	0
460.971	0
460.975	0
460.979	0
460.983	91.2475
460.988	265.875
460.992	597.747
460.996	961.605
461	978.439
461.005	601.04
461.009	246.886
461.013	19.3214
461.018	0
461.022	0
461.026	0
461.03	0
462.112	0
462.116	0
462.12	0
462.125	0
462.129	114.112
462.133	176.115
462.137	348.022
462.142	912.618
462.146	1665.44
462.15	2351.97
462.154	2042.39
462.159	1208.33
462.163	429.677
462.167	24.8179
462.172	0
462.177	0
462.181	0
462.185	0
463.117	0
463.122	0
463.126	0
463.13	0
463.134	66.3594
463.139	167.04
463.143	378.858
463.147	659.467
463.151	918.958
463.156	811.231
463.16	475.006
463.164	168.611
463.168	0
463.169	0
463.174	0
463.178	0
463.182	0
463.946	0
463.951	0
463.955	0
463.959	0
463.963	40.9305
463.968	176.304
463.972	333.758
463.976	467.419
463.981	387.173
463.985	223.116
463.989	119.828
463.993	0
463.998	0
464.002	0
464.006	0
464.113	0
464.117	0
464.122	0
464.126	0
464.13	75.5877
464.135	127.589
464.139	298.414
464.143	497.481
464.147	617.965
464.152	458.759
464.156	242.487
464.16	46.3314
464.169	0
464.174	0
464.178	0
464.182	0
464.936	0
464.94	0
464.944	0
464.949	0
464.953	84.2431
464.957	254.263
464.962	481.149
464.966	747.295
464.97	967.041
464.974	943.476
464.979	653.283
464.983	348.397
464.987	60.2659
464.987	0
464.991	0
464.995	0
465	0
465.12	0
465.124	0
465.128	0
465.133	0
465.137	90.009
465.141	167.462
465.145	224.983
465.15	223.72
465.154	163.448
465.158	82.6875
465.167	0
465.171	0
465.176	0
465.18	0
465.932	0
465.936	0
465.941	0
465.945	0
465.949	89.3182
465.953	281.63
465.958	549.837
465.962	856.782
465.966	1106.06
465.971	1028.85
465.975	677.252
465.979	341.151
465.984	45.1945
465.984	0
465.988	0
465.992	0
465.996	0
467.074	0
467.078	0
467.082	0
467.087	0
467.091	91.1501
467.095	139.625
467.1	268.086
467.104	375.207
467.108	299.65
467.113	156.832
467.117	31.304
467.124	0
467.128	0
467.133	0
467.137	0
468.956	0
468.96	0
468.965	0
468.969	0
468.973	57.8105
468.978	147.252
468.982	325.485
468.986	619.462
468.991	939.421
468.995	1009.33
468.999	675.069
469.004	317.334
469.008	15.1108
469.014	0
469.018	0
469.023	0
469.027	0
469.031	54.0565
469.036	143.77
469.04	321.454
469.044	636.24
469.049	982.233
469.053	1162.93
469.057	863.642
469.062	464.976
469.066	80.1191
469.066	0
469.07	0
469.075	0
469.079	0
469.949	0
469.954	0
469.958	0
469.962	0
469.967	120.614
469.971	291.973
469.975	432.472
469.98	527.138
469.984	493.274
469.988	337.572
469.993	178.909
469.997	23.9068
470.002	0
470.006	0
470.01	0
470.015	0
470.94	0
470.944	0
470.949	0
470.953	0
470.957	104.832
470.962	144.576
470.966	285.983
470.971	394.061
470.975	315.876
470.979	174.959
470.984	106.538
470.99	0
470.995	0
470.999	0
471.003	0
471.949	0
471.954	0
471.958	0
471.962	0
471.967	102.234
471.971	219.522
471.976	398.01
471.98	856.156
471.984	2068.41
471.989	3450.13
471.993	4350.11
471.997	3264.29
472.002	1817.96
472.006	417.279
472.011	0
472.013	0
472.017	0
472.021	0
472.026	0
477.517	0
477.521	0
477.525	0
477.53	0
477.534	79.3047
477.539	130.827
477.543	181.757
477.548	207.393
477.552	190.494
477.557	137.65
477.561	76.9041
477.566	0
477.57	0
477.575	0
477.579	0
477.954	0
477.959	0
477.963	0
477.968	0
477.972	116.95
477.977	179.47
477.981	223.143
477.986	244.83
477.99	366.02
477.994	252.251
477.999	134.38
478.003	7.53238
478.008	0
478.012	0
478.017	0
478.021	0
478.939	0
478.943	0
478.948	0
478.952	0
478.957	102.362
478.961	188.396
478.966	401.721
478.97	651.464
478.975	919.973
478.979	1078.26
478.984	958.682
478.988	617.248
478.993	295.379
478.997	0
479.005	0
479.009	0
479.014	0
479.018	0
479.934	0
479.939	0
479.943	0
479.948	0
479.952	92.7978
479.957	218.596
479.961	473.314
479.966	819
479.97	1199.47
479.975	1397.8
479.979	1185.71
479.984	762.302
479.988	370.844
479.993	44.7137
479.994	0
479.999	0
480.003	0
480.008	0
480.931	0
480.936	0
480.94	0
480.945	0
480.949	51.3316
480.954	166.417
480.958	355.499
480.963	578.154
480.967	662.811
480.972	457.646
480.976	224.806
480.981	33.8676
480.987	0
480.992	0
480.996	0
481.001	0
481.954	0
481.959	0
481.963	0
481.968	0
481.972	56.9411
481.977	220.315
481.981	489.404
481.986	788.144
481.99	792.74
481.995	483.826
481.999	197.959
482.004	9.34253
482.009	0
482.013	0
482.018	0
482.022	0
484.795	0
484.8	0
484.804	0
484.809	0
484.814	99.3988
484.818	173.444
484.823	467.672
484.827	880.606
484.832	1284.02
484.836	1153.49
484.841	671.99
484.846	231.404
484.85	0
484.852	0
484.857	0
484.861	0
484.866	0
485.987	0
485.991	0
485.996	0
486	0
486.005	92.2799
486.01	275.117
486.014	489.972
486.019	601.838
486.023	414.363
486.028	194.893
486.033	16.4237
486.04	0
486.044	0
486.049	0
486.054	0
486.967	0
486.971	0
486.976	0
486.981	0
486.985	99.8927
486.99	268.23
486.994	665.688
486.999	1125.64
487.004	1423.85
487.008	1078.51
487.013	604.508
487.017	136.444
487.022	0
487.024	0
487.029	0
487.033	0
487.038	0
488.96	0
488.965	0
488.97	0
488.974	0
488.979	121.202
488.984	276.836
488.988	465.504
488.993	508.541
488.997	304.905
489.002	103.974
489.007	0
489.011	0
489.016	0
489.021	0
492.957	0
492.962	0
492.966	0
492.971	0
492.976	76.3986
492.98	216.297
492.985	374.492
492.99	456.157
492.994	341.888
492.999	190.172
493.004	54.8504
493.009	0
493.013	0
493.018	0
493.023	0
493.956	0
493.96	0
493.965	0
493.97	0
493.974	125.346
493.979	264.176
493.984	402.386
493.989	479.347
493.993	408.856
493.998	259.094
494.003	120.964
494.007	0
494.012	0
494.017	0
494.021	0
494.783	0
494.788	0
494.792	0
494.797	0
494.802	95.1603
494.807	149.537
494.811	199.6
494.816	218.85
494.821	192.108
494.825	131.485
494.83	67.9745
494.837	0
494.842	0
494.846	0
494.851	0
495.964	0
495.969	0
495.974	0
495.978	0
495.983	84.1759
495.988	193.954
495.993	460.079
495.997	828.67
496.002	1203.86
496.007	1191.37
496.011	770.516
496.016	365.246
496.021	55.4436
496.028	0
496.033	0
496.037	0
496.042	0
496.955	0
496.96	0
496.965	0
496.969	0
496.974	51.8561
496.979	498.539
496.984	1182.27
496.988	2416.76
496.993	3995.21
496.998	5536.94
497.003	5316.75
497.007	3399.74
497.012	1565.33
497.017	135.642
497.022	0
497.024	0
497.028	0
497.033	0
497.038	0
497.94	0
497.944	0
497.949	0
497.954	0
497.959	42.8925
497.963	202.13
497.968	479.195
497.973	874.391
497.978	1290.5
497.982	1383.06
497.987	988.323
497.992	548.96
497.997	166.275
498.001	0
498.004	0
498.009	0
498.014	0
498.019	0
498.971	0
498.975	0
498.98	0
498.985	0
498.99	95.5237
498.994	135.699
498.999	159.155
499.004	154.204
499.009	126.37
499.014	92.2402
499.018	0
499.023	0
499.028	0
499.033	0
499.801	0
499.806	0
499.811	0
499.815	0
499.82	100.959
499.825	149.264
499.83	168.198
499.835	143.65
499.839	89.1005
499.844	0
499.849	0
499.854	0
499.858	0
499.968	0
499.973	0
499.978	0
499.983	0
499.988	100.581
499.992	176.62
499.997	210.47
500.002	177.224
500.007	104.386
500.014	0
500.018	0
500.023	0
500.028	0
503.074	0
503.078	0
503.083	0
503.088	0
503.093	126.207
503.098	275.401
503.103	711.001
503.107	1219.76
503.112	1576.69
503.117	1205.03
503.122	671.816
503.127	160.788
503.132	0
503.137	0
503.142	0
503.147	0
503.152	0
504.075	0
504.08	0
504.085	0
504.09	0
504.094	78.4614
504.099	141.13
504.104	348.437
504.109	603.869
504.114	796.671
504.119	637.623
504.123	348.258
504.128	83.057
504.13	0
504.135	0
504.14	0
504.145	0
504.77	0
504.775	0
504.779	0
504.784	0
504.789	79.805
504.794	163.283
504.799	217.778
504.804	211.986
504.809	156.697
504.813	93.7835
504.818	0
504.823	0
504.828	0
504.833	0
505.076	0
505.08	0
505.085	0
505.09	0
505.095	107.362
505.1	259.662
505.105	431.769
505.109	500.293
[truncated: 1,977 more rows]
